# Supplementary material for: SARS‐CoV‐2 Infection With Alpha B.1.1.7 Virus Induced Higher Antibody Responses Than Earlier Non‐VOC Variants During the First Waves of the COVID‐19 Pandemic in Norway
Source: APMIS. 2025 Dec 10;133(12):e70102. doi: 10.1111/apm.70102 (PMC12696439; doi:10.1111/apm.70102)
Supplement: Supplementary file 4 — Table S7: Regression coefficients and smoothing spline hyperparameters from Bayesian regression models for gaussian family. [file APM-133-0-s004.xlsx]

## Sheet: Combined_model_all_parameters
Supplemental Table 7. Regression Coefficients and Smoothing Spline Hyperparameters from Bayesian Regression Models for Gaussian Family
Variables		Anti-spike IgG							Anti-RBD IgG							Anti-nucleocapsid IgG
		Estimate	Est.Error	lower-95% CrI	upper-95% CrI	Rhat	Bulk_ESS	Tail_ESS	Estimate	Est.Error	lower-95% CrI	upper-95% CrI	Rhat	Bulk_ESS	Tail_ESS	Estimate	Est.Error	lower-95% CrI	upper-95% CrI	Rhat	Bulk_ESS	Tail_ESS
Regression coefficient	Alpha variant	1.8	0.8	0.2	3.35	1	9952	8403	1.45	0.78	-0.07	2.99	1	11483	9069	0.82	0.64	-0.45	2.07	1	9249	8161
	Nausea	1.78	0.79	0.24	3.33	1	10156	8805	1.73	0.75	0.23	3.19	1	12061	8957	1.55	0.62	0.33	2.8	1	8953	7526
	Fever	1.48	0.83	-0.17	3.12	1	9080	8171	1.47	0.8	-0.12	3.04	1	9914	8179	1.21	0.66	-0.1	2.52	1	8845	8496
	Severity (Mild)	1.43	1.33	-1.18	4.02	1	9846	9303	1.68	1.28	-0.85	4.17	1	11111	8143	-0.1	1.06	-2.19	1.96	1	9449	8409
	Severity (Moderate)	1.08	1.56	-1.97	4.12	1	8692	8872	1.24	1.51	-1.67	4.27	1	10147	8799	0.79	1.23	-1.65	3.16	1	8767	8030
	Sore Throat	0.89	0.88	-0.86	2.6	1	10404	8978	0.87	0.84	-0.76	2.54	1	10401	8580	0.72	0.7	-0.65	2.12	1	9669	9039
	Tiredness	0.56	0.97	-1.35	2.5	1	10510	8308	0.35	0.93	-1.46	2.21	1	11102	8447	0.48	0.77	-1.05	2	1	10314	9237
	Sex (Male)	0.27	0.7	-1.11	1.63	1	9895	8444	0.28	0.67	-1.07	1.61	1	12060	8291	-0.2	0.56	-1.3	0.9	1	9727	8728
	Viral Load (z-score)	0.22	0.44	-0.65	1.09	1	11036	8879	0.24	0.43	-0.61	1.12	1	12277	9159	-0.07	0.36	-0.77	0.63	1	10839	9273
	Breathing Difficulty	0.18	0.78	-1.35	1.7	1	9745	8621	0.3	0.76	-1.2	1.79	1	10886	8179	0.03	0.61	-1.15	1.24	1	9352	8700
	Age	0.04	0.03	-0.03	0.1	1	10568	8339	0.03	0.03	-0.03	0.09	1	12075	8319	0.03	0.02	-0.02	0.08	1	10310	8625
	Duration of PCR positivity (z-score)	-0.12	0.41	-0.93	0.69	1	9434	8864	-0.05	0.4	-0.82	0.75	1	10275	8616	0.09	0.33	-0.58	0.73	1	8911	8091
	Chills	-0.19	0.8	-1.75	1.38	1	10475	8750	-0.27	0.77	-1.8	1.22	1	10885	8702	0.48	0.64	-0.77	1.75	1	9754	7863
	Taste/Smell Loss	-0.31	0.9	-2.03	1.46	1	9658	8222	-0.3	0.87	-2.03	1.44	1	11105	7740	-0.39	0.71	-1.8	0.99	1	9862	8183
	Comorbidity	-0.47	0.81	-2.03	1.13	1	10042	8783	-0.62	0.81	-2.19	0.98	1	11195	8787	-0.71	0.67	-2.01	0.6	1	10378	8779
	Headache	-0.59	1.2	-2.93	1.76	1	10300	8678	-0.45	1.17	-2.76	1.84	1	11983	8029	-0.47	0.96	-2.36	1.42	1	10571	8875
	Diarrhea	-0.71	0.84	-2.37	0.92	1	10035	8522	-0.5	0.78	-2.03	1.03	1	10853	8252	-1.28	0.67	-2.6	0.03	1	9782	8163
	Cough	-1.21	1.17	-3.52	1.11	1	10886	8438	-1.26	1.12	-3.47	0.92	1	11464	8060	-0.28	0.93	-2.14	1.56	1	10609	8539
	Nasal Congestion	-1.36	1.07	-3.45	0.79	1	9791	8645	-1.43	1.02	-3.41	0.56	1	11693	8637	-1.79	0.84	-3.43	-0.15	1	9920	7918
	Secondary case	-1.58	0.73	-3.03	-0.16	1	9734	8220	-1.31	0.7	-2.69	0.05	1	10826	8209	-0.66	0.58	-1.81	0.47	1	9850	9004
	Muscle Pain	-1.77	1.01	-3.78	0.22	1	9636	8532	-1.89	0.98	-3.84	0.04	1	11473	8953	-0.82	0.82	-2.41	0.79	1	9944	8694
Smoothing Spline Hyperparameters	Non-linear temporal effects (smooth term for time)	25.59	7.54	14.91	43.46	1	5578	7660	23.66	7.21	13.01	40.84	1	4848	6789	16.71	5.07	9.31	28.7	1	5499	8044
	Inter-individual variability (random effects for study ID)	2.7	0.28	2.22	3.3	1	4831	7411	2.6	0.27	2.13	3.17	1	4354	6483	2.16	0.22	1.78	2.64	1	5087	6945
Distributional Parameters	Sigma	1.42	0.07	1.29	1.56	1	7532	8315	1.37	0.07	1.24	1.51	1	6851	8024	1.09	0.05	0.99	1.2	1	7713	8432
